# Supplementary material for: Uncovering the Chemosensory System of a Subterranean Termite, Odontotermes formosanus (Shiraki) (Isoptera: Termitidae): Revealing the Chemosensory Genes and Gene Expression Patterns
Source: Insects. 2023 Nov 15;14(11):883. doi: 10.3390/insects14110883 (PMC10672159; doi:10.3390/insects14110883)
Supplement: Supplementary file 1 [file insects-14-00883-s001.zip]

Archive with 1 entries (1 files):
- insects-2617786-supplementary.pdf
